# Supplementary material for: The Mycobacterium avium ssp. paratuberculosis specific mptD gene is required for maintenance of the metabolic homeostasis necessary for full virulence in mouse infections
Source: Front Cell Infect Microbiol. 2014 Aug 14;4:110. doi: 10.3389/fcimb.2014.00110 (PMC4132290; doi:10.3389/fcimb.2014.00110)
Supplement: Supplementary file 1 [file DataSheet1.ZIP]

Archive with 3 entries (3 files):
- Data Sheet 1/Datasheet 1.XLS
- Data Sheet 1/Datasheet 2.pdf
- Data Sheet 1/Figure S1.PDF
