# Supplementary material for: The Mycobacterium avium ssp. paratuberculosis specific mptD gene is required for maintenance of the metabolic homeostasis necessary for full virulence in mouse infections
Source: Front Cell Infect Microbiol. 2014 Aug 14;4:110. doi: 10.3389/fcimb.2014.00110 (PMC4132290; doi:10.3389/fcimb.2014.00110)
Supplement: Supplementary file 1 [file DataSheet1.ZIP › Data Sheet 1/Datasheet 1.XLS]

## Sheet: Titel
Supplemental Material
Suppl. Table S1: oligonucleotides, plasmids and strains
Suppl. Table S2a: Relative abundance of significantly differential metabolites (MAPΔmptD vs. MAPwt)
Suppl. Table S2b: Relative abundance of metabolites (MAPΔmptD vs. MAPwt)
Suppl. Table S2c: Peak intensities of metabolites

## Sheet: Suppl. Table 1
Table S1:Oligonucleotides, plasmids, phages and bacteria used in this study
Oligonucleotides/ plasmids	Description or sequence (5’ to 3’)	Source/ reference
omptD1	AGTCTTAAGCATCATCGCGCTCACCGTCG (forward primer situated at position 3851-3870a , containing an AflII restriction site)	This work
omptD2	ATTTCTAGACTGGACTGGGTCGTCGAG (reverse primer situated at position 4861-4881a , containing an XbaI restriction site)	This work
omptD3	AGTCTCGAGGTATTCGGGCTGATCGGCG (forward primer situated at position 5402-5420a , containing an XhoI restriction site)	This work
omptD4	ATTACTAGTACGGTACCTGTCAGCCGACC (reverse primer situated at position 6423-6442a , containing an SpeI restriction site)	This work
oMptD3a	GTATTCGGGCTGATCGGCG (forward primer situated at position 4154726-4154744b)	This work
oMptD4a	ACGGTACCTGTCAGCCGACC (reverse primer situated at position 4153704-4153723b)	This work
oRTMptDfw	AGATTGCGTACGCCAGTACA (forward primer situated at position 4154903-4154922b)	This work
oRTMptDrev	GACGGTGTTTGCGATTATCA (reverse primer situated at position 4155041-4155060b)	This work
oGapDHfw	ATCGGGCGCAACTTCTACC (forward primer situated at position 1221936-1221954b)	Granger et al., 2004
oGapDHrev	GTCGAATTTCAGCAGGTGAGC (reverse primer situated at position 1222038-1222058b)	Granger et al., 2004
oRTmptEfw	ACGAAGGCTCGACGCTATAA (forward primer situated at position 4154122-4154141b)	This work
oRTmptErev	TCTGGTGAACACCACGACAC (reverse primer situated at position 4154343-4154362b)	This work
oHygfw	GGCTCATCACCAGGTAGGG	This work
oHygrev	GATTCGGATGATTCCTACGC	This work
pYUB854	cosmid vector containing a λ cos site and a PacI site	Bardarov et al., 2002
phAE87	conditionally replicating shuttle phasmid-derivative of TM4 carrying a resident cosmid pYUB328 flanked by PacI sites	Bardarov et al., 1997
pMP820	PCR product obtained using primers omptD1 and omptD2 cloned into the pCR2.1® TOPO vector	This work
pMP830	PCR product obtained using primers omptD3 and omptD4 cloned into the pCR2.1® TOPO vector	This work
pMP1301	XhoI/SpeI fragment of pMP830 ligated into pYUB854	This work
pMP1310	AflII/XbaI fragment of pMP820 ligated into pMP1301	This work
phAE111	PacI restricted and self-ligated phAE87 concatamers ligated into pMP1310	This work
Escherichia coli HB101	K-12 derivative, supE44, hsd20, rBmB, recA13, ara-14, proA2, lacY1, galK2, rpsL20, xyl-5, mtl-1	Boyer and Roulland-Dussoix, 1969
Escherichia coli DH5F'	F'/endA1 hsdR17 (r- m- supE44 thi-1 recA1 gyrA (Nalr relA1 (lacZYA-argF)U169 deoR [80dlac(lacZ)M15]	Raleigh et al., 1989
M. avium ssp. paratuberculosis DSM44135	Clinical isolate of a decontaminated dung sample of a paratuberculosis infected cow, DSM44135	Jark et al.,1997
M. smegmatis mc2155	Transformable strain of the isolate M.smegmatis ATCC 607	Snapper et al., 1990
M. avium ssp. paratuberculosis ΔmptD	mptD deletion mutant of M. avium ssp. paratuberculosis DSM44135	This work
a The position numbers given relate to GenBank accession no. AF419325
b The position numbers given relate to GenBank accession no. AE016958

## Sheet: Suppl. Table 2a
Table S2A: Relative abundance of significantly differential metabolites (MAPΔmptD vs. MAPwt)
Metabolite	Technique	fold change	standard error	p-value	Test
TG(17:2(9Z,12Z)/20:5(5Z,8Z,11Z,14Z,17Z)/22:5(7Z,10Z,13Z,16Z,19Z))[iso6] (LMGL03011824)	LC	11.8321	5.36036	0.00556215	Students Test
Lysine	GC	7.99236	3.68332	0.013103	Students Test
Glycerylphosphorylethanolamine	LC	7.06818	3.40934	0.00489271	Students Test
6'-Hydroxysiphonaxanthin ester/ 6'-Hydroxysiphonaxanthin dodecenoate/ 6'-Hydroxysiphonaxanthin 19-(trans-delta2-dodecenoate) (LMPR01070205)	LC	6.53108	2.14065	0.00303156	Students Test
1-(9Z,12Z-heptadecadienoyl)-2-(5Z,8Z,11Z,14Z,17Z-eicosapentaenoyl)-sn-glycerol (LMGL02010112)	LC	4.96589	2.81104	0.0476067	Students Test
Deoxycytidine	LC	4.23194	1.40598	0.0190832	Students Test
(5E)-3-epivitamin D_3 / (5E)-3-epicholecalciferol (LMST03020221)	LC	3.62424	1.70094	0.0126027	Students Test
6,8,10,12-pentadecatetraenal (LMFA06000087)	LC	3.10374	1.06707	0.0187676	Students Test
Adenosine	LC	2.97033	0.587916	0.00323087	Students Test
Arginin	LC	2.7999	0.710392	0.0116466	Students Test
GPEtn(18:0/0:0)	LC	2.69296	0.763817	0.00453231	Students Test
Pyroglutamic acid	GC	2.31227	0.292156	0.00816091	Students Test
Adenine	LC	2.0902	0.325124	0.0170455	Students Test
Guanosine-5-monophosphate	GC	2.06696	0.430732	0.0196439	Students Test
1-(14-methyl-pentadecanoyl)-2-(8-[3]-ladderane-octanyl)-sn-glycerol (LMGL02070004)	LC	1.97058	0.208553	0.00413305	Students Test
GPEtn(16:0/0:0)	LC	1.94103	0.354821	0.00821581	Students Test
Guanine	LC	1.78037	0.384991	0.0480604	Students Test
Mannose	GC	1.74533	0.194474	0.0106138	Students Test
Xylose	GC	1.65553	0.264587	0.0296514	Students Test
Flavin adenine dinucleotide (FAD)	LC	1.36599	0.163926	0.0398313	Students Test
1-(10-methyl-hexadecanoyl-2-(8-[3]-ladderane-octanyl)-sn-glycerol (LMGL02070005)	LC	0.722145	0.0572782	0.0237001	Students Test
Hippuric acid	LC	0.669265	0.0728639	0.0125873	Students Test
Xylitol	GC	0.63873	0.0790781	0.0345084	Students Test
1-O-(1Z-hexadecenyl)-2-(4Z,7Z,10Z,13Z,16Z,19Z-docosahexaenoyl)-sn-glycero-3-phosphoethanolamine (LMGP02030001)	LC	0.608241	0.059972	0.0115208	Students Test
Tyrosine	GC	0.495369	0.0332447	0.000504017	Students Test
1-heneicosanoyl-2-(4Z,7Z,10Z,13Z,16Z,19Z-docosahexaenoyl)-sn-glycero-3-phosphoserine (LMGP03010004)	LC	0.419079	0.0941451	0.031396	Students Test
1-Methyladenosine	LC	0.394384	0.0331819	0.000480636	Students Test
Citric acid	GC	0.365538	0.0741301	0.0246959	Students Test
Threitol	GC	0.326801	0.0552579	0.0114595	Students Test
Tagatose	GC	0.275808	0.0541344	0.00922706	Students Test
Pantetheine	LC	0.131087	0.0319346	0.00491563	Students Test
TG(18:0/20:5(5Z,8Z,11Z,14Z,17Z)/22:5(7Z,10Z,13Z,16Z,19Z))[iso6] (LMGL03011893)	LC	0.129045	0.0935654	0.0316899	Students Test

## Sheet: Suppl. Table 2b
Table S2B: Relative abundance of metabolites (MAPΔmptD vs. MAPwt)
Metabolite	Technique	fold change	standard error	p-value	Test
GPGro(18:0/0:0)[U]	LC	2.05195	0.993829	0.236761	Students Test
GPSerNAc(18:0/18:1(9Z)/16:0)	LC	0.945248	0.19519	0.805208	Welch Test
TG(22:3(10Z,13Z,16Z)/22:6(4Z,7Z,10Z,13Z,16Z,19Z)/22:6(4Z,7Z,10Z,13Z,16Z,19Z))[iso3]	LC	0.944224	0.18794	0.794164	Welch Test
Cytosine	LC	2.1405	0.509059	0.0573983	Students Test
Purine	LC	0.975835	0.339856	0.946953	Students Test
Niacinamide	LC	0.793819	0.0714365	0.0524337	Students Test
(23R,25R)-1alpha,25-dihydroxyvitamin D3 26,23-lactone / (23R,25R)-1alpha,25-dihydroxycholecalciferol	LC	1.17171	0.168217	0.322491	Students Test
Adenine	LC	2.0902	0.325124	0.0170455	Students Test
Hypoxanthine	LC	0.456722	0.124494	0.091207	Students Test
1-(5Z,8Z,11Z,14Z-eicosatetraenoyl)-2-heneicosanoyl-sn-glycerol	LC	0.850266	0.373313	0.743438	Students Test
Pantetheine	LC	0.131087	0.0319346	0.00491563	Students Test
1-heptadecanoyl, 2-(5Z,8Z,11Z,14Z-eicosatetraenoyl)-sn-glycero-3-phosphate	LC	1.03302	0.576888	0.958178	Welch Test
N-Methyl-D-aspartic acid	LC	2.08897	0.859689	0.0804368	Students Test
Methionin	LC	0.955827	0.163354	0.812021	Welch Test
Guanine	LC	1.78037	0.384991	0.0480604	Students Test
L-2-Aminoadipic acid	LC	0.747532	0.118573	0.0808556	Mann-Whitney Test
O-Acetylhomoserine	LC	0.476994	0.156322	0.250887	Welch Test
Phenylalanin	LC	0.684374	0.391331	0.50939	Students Test
Nonanedioic acid	LC	1.06056	0.480237	0.910854	Welch Test
Arginin	LC	2.7999	0.710392	0.0116466	Students Test
GPIns(17:0/20:4(5Z,8Z,11Z,14Z))	LC	0.449583	0.285771	0.130119	Students Test
Hippuric acid	LC	0.669265	0.0728639	0.0125873	Students Test
TG(18:0/19:0/22:3(10Z,13Z,16Z))[iso6]	LC	0.560206	0.201358	0.24762	Students Test
TG(18:0/20:5(5Z,8Z,11Z,14Z,17Z)/22:5(7Z,10Z,13Z,16Z,19Z))[iso6]	LC	0.129045	0.0935654	0.0316899	Students Test
11-amino-undecanoic acid	LC	0.875327	0.105282	0.345904	Students Test
TG(20:5(5Z,8Z,11Z,14Z,17Z)/22:1(13Z)/22:4(7Z,10Z,13Z,16Z))[iso6]	LC	0.813927	0.0904613	0.148328	Students Test
TG(22:0/22:0/22:1(13Z))[iso3]	LC	0.7941	0.170638	0.438553	Welch Test
Glycerylphosphorylethanolamine	LC	7.06818	3.40934	0.00489271	Students Test
6,8,10,12-pentadecatetraenal	LC	3.10374	1.06707	0.0187676	Students Test
O-Succinyl-L-homoserine	LC	0.203468	0.144031	0.371146	Welch Test
Pantothenic Acid	LC	0.840642	0.401952	1	Mann-Whitney Test
Deoxycytidine	LC	4.23194	1.40598	0.0190832	Students Test
1,2 di-(9Z,12Z,15Z-octadecatrienoyl)-3-O-Beta-D-galactosyl-sn-glycerol	LC	0.70728	0.423466	0.552437	Students Test
(20R)-1alpha,25-dihydroxy-20-phenyl-16,17-didehydro-21-norvitamin D3 / (20R)-1alpha,25-dihydroxy-20-	LC	1.58082	0.33239	0.216717	Welch Test
Caffeoylputrescine	LC	0.885941	0.232093	0.682523	Students Test
5-deoxyadenosine	LC	0.719668	0.315369	0.551641	Students Test
Coenzyme A, S-(3-hydroxypentanoate)	LC	0.324681	0.325921	0.184039	Mann-Whitney Test
Adenosine	LC	2.97033	0.587916	0.00323087	Students Test
1-Methyladenosine	LC	0.394384	0.0331819	0.000480636	Students Test
Guanosine	LC	0.926781	0.702275	0.931361	Welch Test
5'-Methylthioadenosine	LC	1.30839	0.113577	0.0808556	Mann-Whitney Test
7-Methylguanosine	LC	1.22202	0.140726	0.141431	Students Test
11-methyl-octadecanoic acid	LC	1.30445	0.325001	0.306688	Students Test
1-(9Z,12Z-heptadecadienoyl)-2-(5Z,8Z,11Z,14Z,17Z-eicosapentaenoyl)-sn-glycerol	LC	4.96589	2.81104	0.0476067	Students Test
TG(17:2(9Z,12Z)/20:5(5Z,8Z,11Z,14Z,17Z)/22:5(7Z,10Z,13Z,16Z,19Z))[iso6]	LC	11.8321	5.36036	0.00556215	Students Test
AMP	LC	1.22465	0.288897	0.432135	Students Test
GPIns(12:0/13:0)	LC	1.27155	0.382689	0.496089	Students Test
1-(11E-octadecenoyl)-rac-glycerol	LC	2.0679	0.455855	0.0808556	Mann-Whitney Test
16,16-dimethyl-PGE2	LC	1.35964	0.820282	0.611524	Welch Test
(5E)-3-epivitamin D_3 / (5E)-3-epicholecalciferol	LC	3.62424	1.70094	0.0126027	Students Test
1alpha,25-dihydroxy-3-deoxy-19-nor-22-oxavitamin D3 / 1alpha,25-dihydroxy-3-deoxy-19-nor-22-oxachole	LC	1.74438	0.594127	0.127863	Students Test
GPA(16:0/0:0)[cyclic]	LC	1.17993	0.210237	0.42546	Students Test
ADP	LC	1.656	0.82688	0.506517	Welch Test
19-oxo-22Z-octacosenoic acid	LC	0.698544	0.302732	0.552636	Welch Test
GPEtn(16:0/0:0)	LC	1.94103	0.354821	0.00821581	Students Test
GPIns(21:0/22:6(4Z,7Z,10Z,13Z,16Z,19Z))	LC	2.10501	0.943635	0.187626	Students Test
TG(19:0/20:0/20:1(11Z))[iso6]	LC	0.682477	0.290411	0.380361	Students Test
GPEtn(18:0/0:0)	LC	2.69296	0.763817	0.00453231	Students Test
(22S)-1alpha,25-dihydroxy-22-ethoxy-26,27-dimethyl-23,24-tetradehydro-20-epivitamin D3 / (22S)-1alph	LC	1.39564	0.300456	0.185291	Students Test
TG(20:4(5Z,8Z,11Z,14Z)/22:6(4Z,7Z,10Z,13Z,16Z,19Z)/22:6(4Z,7Z,10Z,13Z,16Z,19Z))[iso3]	LC	0.557544	0.11683	0.0783461	Students Test
TG(19:0/22:1(13Z)/22:1(13Z))[iso3]	LC	0.975309	0.221659	0.918051	Students Test
TG(20:1(11Z)/21:0/22:0)[iso6]	LC	0.809009	0.387113	0.663403	Students Test
TG(20:1(11Z)/22:1(13Z)/22:3(10Z,13Z,16Z))[iso6]	LC	1.48542	0.36457	0.135585	Students Test
TG(21:0/22:5(7Z,10Z,13Z,16Z,19Z)/22:6(4Z,7Z,10Z,13Z,16Z,19Z))[iso6]	LC	3947.33	4448.87	0.662521	Mann-Whitney Test
TG(21:0/22:1(13Z)/22:1(13Z))[iso3]	LC	0.838388	0.103484	0.211454	Students Test
TG(22:1(13Z)/22:1(13Z)/22:5(7Z,10Z,13Z,16Z,19Z))[iso3]	LC	0.99435	0.149342	1	Mann-Whitney Test
N-Palmitoylsphingosine	LC	3.24035	1.92424	0.189965	Students Test
(3S,4R,3'R)-4-Hydroxyalloxanthin	LC	0.555366	0.440558	0.571665	Students Test
1-(9Z,12Z-heptadecadienoyl)-2-(9Z,12Z,15Z-octadecatrienoyl)-sn-glycerol	LC	42.6051	41.5827	0.662521	Mann-Whitney Test
1-(14-methyl-pentadecanoyl)-2-(8-[3]-ladderane-octanyl)-sn-glycerol	LC	1.97058	0.208553	0.00413305	Students Test
1-(6-[5]-ladderane-hexanyl)-2-(8-[3]-ladderane-octanyl)-sn-glycerol	LC	0.408602	0.184995	0.0808556	Mann-Whitney Test
1-(10-methyl-hexadecanoyl-2-(8-[3]-ladderane-octanyl)-sn-glycerol	LC	0.722145	0.0572782	0.0237001	Students Test
1-(8-[5]-ladderane-octanyl)-2-(8-[3]-ladderane-octanyl)-sn-glycerol	LC	0.398426	0.156398	0.171976	Students Test
GPA(14:0/18:1(9Z))	LC	0.973766	0.268868	0.927296	Students Test
SM(d18:1/12:0)	LC	3.01949	1.07483	0.080984	Students Test
1-(9Z,12Z-heptadecadienoyl)-2-(4Z,7Z,10Z,13Z,16Z,19Z-docosahexaenoyl)-sn-glycerol	LC	1.43781	0.315632	0.154095	Students Test
1-(9Z-heptadecenoyl)-2-(4Z,7Z,10Z,13Z,16Z,19Z-docosahexaenoyl)-sn-glycerol	LC	0.826069	0.242764	0.559724	Students Test
GPEtn(18:0/12:0)[U]	LC	1.27907	0.247042	0.234417	Students Test
1-heptadecanoyl-2-(9Z-tetradecenoyl)-sn-glycero-3-phosphoethanolamine	LC	0.94465	0.107537	0.650805	Students Test
1,2-dieicosanoyl-sn-glycerol	LC	0.904142	0.102498	0.425681	Students Test
GPEtn(16:1(9Z)/16:1(9Z))[U]	LC	1.19668	0.238614	0.388354	Students Test
GPEtn(13:0/20:0)[U]	LC	1.13384	0.36971	0.711376	Students Test
GPEtn(16:0/20:4(5Z,8Z,11Z,14Z))	LC	0.422239	0.232818	0.138121	Students Test
1-(10-methyl-hexadecanoyl)-2-(8-[3]-ladderane-octanyl)-sn-glycerophosphoethanolamine	LC	1.72315	0.730435	0.223001	Students Test
GPEtn(18:1(11Z)/18:1(9Z))[U]	LC	1.29743	0.241069	0.188401	Students Test
1'-Hydroxy-4-keto-gamma-carotene glucoside/ 1'-OH-4-Keto-gamma-carotene glucoside/ (Carotenoid K-G)	LC	0.598886	0.119976	0.19043	Mann-Whitney Test
1-O-(1Z-hexadecenyl)-2-(4Z,7Z,10Z,13Z,16Z,19Z-docosahexaenoyl)-sn-glycero-3-phosphoethanolamine	LC	0.608241	0.059972	0.0115208	Students Test
GPEtn(21:0/15:0)[U]	LC	1.07484	0.523035	0.885776	Students Test
GPEtnNMe(18:1(9Z)/18:1(9Z))[U]	LC	0.618604	0.437713	1	Mann-Whitney Test
GPSer(16:0/18:1(11Z))	LC	1.21135	0.567593	0.725331	Students Test
GPEtn(20:2(5Z,8Z)/18:0)[S]	LC	0.26581	0.159173	0.0808556	Mann-Whitney Test
GPEtn(20:0/18:1(13Z))	LC	1.54588	0.423376	0.253263	Students Test
GPEtn(19:0/19:0)[U]	LC	0.800788	0.354024	0.665852	Students Test
Flavin adenine dinucleotide (FAD)	LC	1.36599	0.163926	0.0398313	Students Test
GPEtn(21:0/18:0)[U]	LC	1.08141	0.36353	0.822367	Students Test
1-octadecanoyl-2-(9Z-octadecenoyl)-sn-glycero-3-phosphoserine	LC	0.812206	0.185641	0.429702	Students Test
GPEtn(20:0/20:2(11Z,14Z))	LC	0.873311	0.374619	0.770282	Students Test
GPEtn(18:0/22:0)[U]	LC	0.789561	0.263053	0.479027	Students Test
GPEtn(22:6(4Z,7Z,10Z,13Z,16Z,19Z)/20:4(5Z,8Z,11Z,14Z))[U]	LC	1.33182	0.966281	0.675201	Students Test
6'-Hydroxysiphonaxanthin ester/ 6'-Hydroxysiphonaxanthin dodecenoate/ 6'-Hydroxysiphonaxanthin 19-(t	LC	6.53108	2.14065	0.00303156	Students Test
1-heptadecanoyl, 2-(5Z,8Z,11Z,14Z-eicosatetraenoyl)-sn-glycero-3-phosphoserine	LC	0.611086	0.329392	0.482916	Students Test
SM(d18:1/24:0)	LC	1.06755	0.0916044	0.498751	Students Test
Nicotinamide, N-(2-hydroxyethyl)-	LC	1.28042	0.284397	0.334237	Students Test
GPSer(18:0/22:6(4Z,7Z,10Z,13Z,16Z,19Z))	LC	0.875184	0.244043	0.66666	Students Test
1-heneicosanoyl-2-(4Z,7Z,10Z,13Z,16Z,19Z-docosahexaenoyl)-sn-glycero-3-phosphoserine	LC	0.419079	0.0941451	0.031396	Students Test
TG(16:1(9Z)/20:5(5Z,8Z,11Z,14Z,17Z)/20:5(5Z,8Z,11Z,14Z,17Z))[iso3]	LC	2.29299	2.18417	0.281793	Students Test
TG(16:1(9Z)/20:0/20:3(8Z,11Z,14Z))[iso6]	LC	0.470677	0.272513	0.236546	Students Test
TG(17:1(9Z)/20:4(5Z,8Z,11Z,14Z)/20:5(5Z,8Z,11Z,14Z,17Z))[iso6]	LC	0.882935	0.469099	0.833914	Students Test
TG(20:4(5Z,8Z,11Z,14Z)/20:5(5Z,8Z,11Z,14Z,17Z)/20:5(5Z,8Z,11Z,14Z,17Z))[iso3]	LC	0.851105	0.282041	0.662521	Mann-Whitney Test
3-Hydroxypyridine	LC	1.19171	0.291644	0.480756	Students Test
GPInsP[3'](17:0/20:4(5Z,8Z,11Z,14Z))	LC	1.37668	0.155123	0.069843	Students Test
TG(17:2(9Z,12Z)/22:1(13Z)/22:1(13Z))[iso3]	LC	0.772996	0.281709	0.55372	Students Test
2-ethyl-Hexanoic acid	GC	0.750729	0.445379	0.676011	Students Test
2-amino-2-methyl-3-hydroxy-Propanoic acid	GC	0.634022	0.170745	0.151794	Students Test
Benzoic acid,	GC	1.11435	0.573767	0.849657	Students Test
Glycerol	GC	0.989823	0.0403403	0.825191	Welch Test
Threonine	GC	0.789365	0.277992	0.555826	Students Test
Proline	GC	0.26684	0.196655	0.196783	Students Test
4-amino-Butanoic acid	GC	2.09513	0.898851	0.236062	Students Test
Uracil	GC	0.360846	0.172913	0.198089	Students Test
Fumaric acid	GC	0.962629	0.313377	0.913695	Students Test
Serine	GC	0.447665	0.221222	0.662521	Mann-Whitney Test
beta-Alanine	GC	0.766345	0.214823	0.400245	Students Test
Malic acid	GC	0.291778	0.187769	0.0621016	Students Test
Threitol	GC	0.326801	0.0552579	0.0114595	Students Test
Pyroglutamic acid	GC	2.31227	0.292156	0.00816091	Students Test
Asparagine	GC	1.09333	0.232642	0.697555	Students Test
Glutamic acid	GC	1.11322	0.213302	0.604036	Students Test
Triethanolamine	GC	0.505235	0.198407	0.128482	Welch Test
5-amino-Valeric acid	GC	1.3733	0.180618	0.0501529	Students Test
Xylose	GC	1.65553	0.264587	0.0296514	Students Test
Arabinose	GC	0.955637	0.368262	0.912837	Students Test
Pyrophosphate	GC	1.44973	0.350591	0.184459	Students Test
Xylitol	GC	0.63873	0.0790781	0.0345084	Students Test
Arabitol	GC	0.654061	0.129261	0.144438	Students Test
Glycerol-3-phosphate	GC	1.06494	0.252127	0.805132	Students Test
Shikimic acid	GC	1.56703	0.475931	0.249104	Students Test
Glyceric acid-3-phosphate	GC	0.694325	0.143595	0.157385	Students Test
Citric acid	GC	0.365538	0.0741301	0.0246959	Students Test
3,4-dihydroxy-Benzoic acid	GC	1.14549	0.466751	0.748846	Students Test
Tagatose	GC	0.275808	0.0541344	0.00922706	Students Test
Lysine	GC	7.99236	3.68332	0.013103	Students Test
Fructose	GC	1.03262	0.683708	0.963684	Students Test
Mannose	GC	1.74533	0.194474	0.0106138	Students Test
Tyrosine	GC	0.495369	0.0332447	0.000504017	Students Test
Glucose	GC	0.233956	0.0457512	0.0559629	Welch Test
Mannitol	GC	0.522368	0.163901	0.172769	Students Test
Glucaric acid-1,4-lactone	GC	0.323066	0.075908	0.0808556	Mann-Whitney Test
Gulonic acid	GC	0.963287	0.127364	0.788717	Students Test
D-Glucopyranose	GC	0.231064	0.234544	0.460202	Welch Test
Gluconic acid	GC	0.227087	0.0874284	0.145901	Welch Test
Hexadecanoic acid	GC	2.23936	1.45442	0.242485	Students Test
myo-Inositol	GC	1.33169	0.139295	0.0644705	Students Test
Ribose-5-phosphate	GC	1.06557	0.201158	0.662521	Mann-Whitney Test
Xylulose-5-phosphate	GC	1.08689	0.485602	0.85921	Students Test
n-Octadecan-1-ol	GC	16.3846	14.201	0.103796	Welch Test
Glyceric acid-2,3-diphosphate	GC	2.17022	0.771826	0.170348	Students Test
Glycerophosphoglycerol	GC	1.993	0.494363	0.0748552	Students Test
6-(Z)-Octadecenoic acid	GC	3.17316	2.12666	0.11811	Students Test
Octadecanoic acid	GC	2.58187	0.660849	0.135313	Welch Test
Fructose-6-phosphate	GC	0.94155	0.213823	0.800046	Students Test
Glucose-6-phosphate	GC	1.00026	0.162965	0.998797	Students Test
Nonadecanoic acid	GC	0.983454	0.163786	0.925412	Students Test
myo-Inositol-1-phosphate	GC	0.955776	0.16812	0.808377	Students Test
Eicosanoic acid	GC	2.52094	1.26728	0.163461	Students Test
Dihydrosphingosine	GC	1.22128	0.195541	0.279126	Students Test
Docosanoic acid	GC	1.32827	0.924036	0.689223	Students Test
D-alpha,alpha'-Trehalose	GC	0.950207	0.0521964	0.414833	Students Test
alpha,beta-Trehalose	GC	0.950985	0.150758	0.768402	Students Test
Maltitol	GC	0.887726	0.153649	0.545645	Students Test
Tetracosanoic acid	GC	1.96695	1.40817	0.439908	Students Test
Isomaltose	GC	0.957274	0.182424	0.833373	Students Test
Guanosine-5-monophosphate	GC	2.06696	0.430732	0.0196439	Students Test
MDX000040-101-xxx	GC	0.567976	0.333627	0.447019	Students Test
MDX000041-101-xxx	GC	0.908175	0.168193	0.645008	Students Test

## Sheet: Suppl. Table 2c 
Table S2C: Peak intensities of metabolites
Metabolite	Technique	MAPwt_1*	MAPwt_2	MAPwt_3	MAPΔmptD_1	MAPΔmptD_2	MAPΔmptD_3
GPGro(18:0/0:0)[U]	LC	0.000687418	0.000562671	0.00166958	0.0019717	0.00313143	0.000887885
GPSerNAc(18:0/18:1(9Z)/16:0)	LC	0.0106279	0.0104435	0.0100735	0.00940056	0.00653821	0.0135009
TG(22:3(10Z,13Z,16Z)/22:6(4Z,7Z,10Z,13Z,16Z,19Z)/22:6(4Z,7Z,10Z,13Z,16Z,19Z))[iso3]	LC	0.00582234	0.00551634	0.00544979	0.00508118	0.003582	0.00718889
Cytosine	LC	0.0836468	0.0995475	0.0597764	0.109206	0.218729	0.192143
Purine	LC	0.0426291	0.026818	0.0305315	0.0476966	0.0128077	0.0370584
Niacinamide	LC	0.169859	0.190288	0.168245	0.121081	0.138387	0.159979
(23R,25R)-1alpha,25-dihydroxyvitamin D3 26,23-lactone / (23R,25R)-1alpha,25-dihydroxycholecalciferol	LC	0.000927873	0.000633011	0.00070731	0.000748404	0.000909228	0.00100003
Adenine	LC	0.118082	0.157405	0.123404	0.215729	0.335797	0.282237
Hypoxanthine	LC	0.0161778	0.038012	0.0256117	0.0091412	0.0147021	0.0126038
1-(5Z,8Z,11Z,14Z-eicosatetraenoyl)-2-heneicosanoyl-sn-glycerol	LC	0.00105108	0.000374175	0.000340565	0.000693635	0.000430186	0.000377594
Pantetheine	LC	0.0117283	0.0143091	0.0196106	0.00123803	0.0024118	0.00233403
1-heptadecanoyl, 2-(5Z,8Z,11Z,14Z-eicosatetraenoyl)-sn-glycero-3-phosphate	LC	0.0627643	0.0110294	0.0154281	0.0331199	0.0286373	0.0304105
N-Methyl-D-aspartic acid	LC	0.546598	0.336947	0.100165	0.848481	0.577771	0.628684
Methionin	LC	0.0110556	0.0110137	0.0106722	0.0117805	0.0126088	0.00690595
Guanine	LC	0.0411295	0.0325521	0.0212974	0.0437588	0.0662638	0.0590751
L-2-Aminoadipic acid	LC	0.212459	0.14508	0.143787	0.140046	0.129357	0.105354
O-Acetylhomoserine	LC	0.00721917	0.012832	0.0233716	0.00712917	0.00664943	0.00693378
Phenylalanin	LC	0.0112304	0.0314123	0.0247115	0.0309232	0.00684308	0.00832925
Nonanedioic acid	LC	0.00588427	0.00541372	0.00487371	0.00140422	0.00545121	0.0102956
Arginin	LC	0.00859124	0.0128487	0.00589356	0.019273	0.0283023	0.0289557
GPIns(17:0/20:4(5Z,8Z,11Z,14Z))	LC	0.00245456	0.00207399	0.00214789	0.00225147	0.000197442	0.000552705
Hippuric acid	LC	0.00466501	0.00487891	0.00435669	0.00368204	0.00305127	0.00256988
TG(18:0/19:0/22:3(10Z,13Z,16Z))[iso6]	LC	0.0121534	0.0431511	0.0377846	0.0171437	0.0119398	0.0230656
TG(18:0/20:5(5Z,8Z,11Z,14Z,17Z)/22:5(7Z,10Z,13Z,16Z,19Z))[iso6]	LC	0.0256185	0.0665921	0.063815	0.004726	7.93699e-08	0.0154083
11-amino-undecanoic acid	LC	0.0148792	0.0120711	0.0104168	0.00998518	0.0105692	0.0121541
TG(20:5(5Z,8Z,11Z,14Z,17Z)/22:1(13Z)/22:4(7Z,10Z,13Z,16Z))[iso6]	LC	0.000381043	0.000289273	0.000301945	0.000253402	0.000239659	0.000298287
TG(22:0/22:0/22:1(13Z))[iso3]	LC	0.00257277	0.00130694	0.00154719	0.00146926	0.00141477	0.00142547
Glycerylphosphorylethanolamine	LC	0.00292503	0.000988462	0.000665374	0.0123853	0.00781953	0.0121594
6,8,10,12-pentadecatetraenal	LC	0.000330056	0.000400084	0.000110644	0.000911462	0.00106663	0.000631478
O-Succinyl-L-homoserine	LC	0.00592271	0.0286834	0.00159022	0.00261414	0.00185381	0.00289684
Pantothenic Acid	LC	0.0116574	0.00865623	0.0159157	0.00111299	0.0145842	0.0147587
Deoxycytidine	LC	0.0026116	0.0034342	0.00118674	0.006453	0.0129534	0.0112013
1,2 di-(9Z,12Z,15Z-octadecatrienoyl)-3-O-Beta-D-galactosyl-sn-glycerol	LC	0.0102118	0.0236001	0.0201554	0.0103208	0.0259904	0.00185874
(20R)-1alpha,25-dihydroxy-20-phenyl-16,17-didehydro-21-norvitamin D3 / (20R)-1alpha,25-dihydroxy-20-	LC	0.00303761	0.00300463	0.0027003	0.00299015	0.00453864	0.00629162
Caffeoylputrescine	LC	0.00223529	0.00130416	0.00098676	0.00132297	0.00115064	0.00153636
5-deoxyadenosine	LC	0.26275	0.0274296	0.224862	0.113033	0.107774	0.149852
Coenzyme A, S-(3-hydroxypentanoate)	LC	0.000439063	0.000566869	0.000602514	0.000522072	7.93699e-08	7.93699e-08
Adenosine	LC	0.0650949	0.0912281	0.0493639	0.178312	0.237477	0.195169
1-Methyladenosine	LC	0.0230411	0.0197967	0.0234107	0.00955774	0.00895984	0.00760979
Guanosine	LC	0.000614499	7.93699e-08	0.00281893	0.00128551	0.000834393	0.00106221
5'-Methylthioadenosine	LC	0.224123	0.2464	0.246896	0.289767	0.363468	0.285428
7-Methylguanosine	LC	0.0261532	0.0320809	0.0227202	0.0349476	0.0346094	0.0293712
11-methyl-octadecanoic acid	LC	0.0127302	0.00527475	0.0102516	0.0101945	0.012785	0.0138797
1-(9Z,12Z-heptadecadienoyl)-2-(5Z,8Z,11Z,14Z,17Z-eicosapentaenoyl)-sn-glycerol	LC	0.00053629	0.00143259	0.000214656	0.00185379	0.00513497	0.00385444
TG(17:2(9Z,12Z)/20:5(5Z,8Z,11Z,14Z,17Z)/22:5(7Z,10Z,13Z,16Z,19Z))[iso6]	LC	0.000598669	9.4667e-05	0.000340904	0.00273651	0.00471856	0.00478215
AMP	LC	0.0778299	0.0450624	0.0475451	0.0501423	0.0843649	0.0742196
GPIns(12:0/13:0)	LC	0.000483395	0.000835989	0.000663646	0.000531623	0.000730084	0.00125981
1-(11E-octadecenoyl)-rac-glycerol	LC	0.000432576	0.000230268	0.000431255	0.000608539	0.000731839	0.000922113
16,16-dimethyl-PGE2	LC	0.0257397	0.00731675	0.00234462	0.016013	0.0165696	0.0155501
(5E)-3-epivitamin D_3 / (5E)-3-epicholecalciferol	LC	0.00116127	0.00153194	0.000109856	0.00269534	0.00346492	0.00399872
1alpha,25-dihydroxy-3-deoxy-19-nor-22-oxavitamin D3 / 1alpha,25-dihydroxy-3-deoxy-19-nor-22-oxachole	LC	0.0120118	0.00616224	0.00420255	0.00961738	0.0149267	0.0144893
GPA(16:0/0:0)[cyclic]	LC	0.0179506	0.0134082	0.0147856	0.0127637	0.0222795	0.019404
ADP	LC	0.00431861	0.00398731	0.00329311	0.00490118	0.0018411	0.0124657
19-oxo-22Z-octacosenoic acid	LC	0.00257044	0.000741728	0.000859923	0.000958775	0.000834413	0.0011212
GPEtn(16:0/0:0)	LC	0.0311977	0.01802	0.019866	0.0450887	0.0416115	0.0473931
GPIns(21:0/22:6(4Z,7Z,10Z,13Z,16Z,19Z))	LC	0.00843061	0.00926362	0.0227319	0.0241306	0.0441254	0.0168414
TG(19:0/20:0/20:1(11Z))[iso6]	LC	0.00188322	0.00117319	0.00104155	0.000541836	0.00163963	0.000615299
GPEtn(18:0/0:0)	LC	0.0149207	0.00629228	0.00749827	0.0260138	0.0242613	0.0270431
(22S)-1alpha,25-dihydroxy-22-ethoxy-26,27-dimethyl-23,24-tetradehydro-20-epivitamin D3 / (22S)-1alph	LC	0.00288945	0.00188576	0.00167034	0.0026757	0.00257058	0.00374937
TG(20:4(5Z,8Z,11Z,14Z)/22:6(4Z,7Z,10Z,13Z,16Z,19Z)/22:6(4Z,7Z,10Z,13Z,16Z,19Z))[iso3]	LC	0.0191299	0.0208775	0.0110605	0.0114514	0.0091873	0.00783391
TG(19:0/22:1(13Z)/22:1(13Z))[iso3]	LC	0.00347056	0.0021066	0.00202108	0.00192941	0.00242917	0.00305206
TG(20:1(11Z)/21:0/22:0)[iso6]	LC	0.00102273	0.000473747	0.000723725	0.000384888	0.00110874	0.000302539
TG(20:1(11Z)/22:1(13Z)/22:3(10Z,13Z,16Z))[iso6]	LC	0.0119854	0.00608836	0.00648621	0.0128838	0.0133365	0.0102616
TG(21:0/22:5(7Z,10Z,13Z,16Z,19Z)/22:6(4Z,7Z,10Z,13Z,16Z,19Z))[iso6]	LC	0.00671924	0.00508588	0.0249935	0.0125302	145.239	0.005133
TG(21:0/22:1(13Z)/22:1(13Z))[iso3]	LC	0.00441598	0.003711	0.00367441	0.00264403	0.00339366	0.00385645
TG(22:1(13Z)/22:1(13Z)/22:5(7Z,10Z,13Z,16Z,19Z))[iso3]	LC	0.00794083	0.00571994	0.00575408	0.00731894	0.00520867	0.00677756
N-Palmitoylsphingosine	LC	0.000754724	0.00106439	0.000132741	0.000586633	0.00209318	0.00364487
(3S,4R,3'R)-4-Hydroxyalloxanthin	LC	0.00412406	0.000933712	0.000193696	0.000674943	0.000510446	0.00173109
1-(9Z,12Z-heptadecadienoyl)-2-(9Z,12Z,15Z-octadecatrienoyl)-sn-glycerol	LC	0.00269241	0.0027729	0.00275827	0.00267575	0.344751	0.00293956
1-(14-methyl-pentadecanoyl)-2-(8-[3]-ladderane-octanyl)-sn-glycerol	LC	0.0167129	0.0128871	0.0144938	0.0283347	0.0255954	0.0329606
1-(6-[5]-ladderane-hexanyl)-2-(8-[3]-ladderane-octanyl)-sn-glycerol	LC	0.494011	0.169275	0.169275	0.129087	0.0624915	0.148608
1-(10-methyl-hexadecanoyl-2-(8-[3]-ladderane-octanyl)-sn-glycerol	LC	0.00170736	0.00152132	0.00198112	0.00123117	0.00130283	0.00122823
1-(8-[5]-ladderane-octanyl)-2-(8-[3]-ladderane-octanyl)-sn-glycerol	LC	0.0269212	0.00976825	0.0104961	0.00720832	0.00419821	0.00739342
GPA(14:0/18:1(9Z))	LC	0.00162612	0.00240235	0.00224385	0.00113784	0.00205648	0.00291345
SM(d18:1/12:0)	LC	0.000609187	0.000408987	0.000279616	0.000836817	0.00202253	0.00105932
1-(9Z,12Z-heptadecadienoyl)-2-(4Z,7Z,10Z,13Z,16Z,19Z-docosahexaenoyl)-sn-glycerol	LC	0.00514134	0.00294182	0.0031507	0.00661831	0.00479915	0.0047347
1-(9Z-heptadecenoyl)-2-(4Z,7Z,10Z,13Z,16Z,19Z-docosahexaenoyl)-sn-glycerol	LC	0.0125608	0.00633894	0.00716729	0.00657662	0.00977787	0.0051787
GPEtn(18:0/12:0)[U]	LC	0.00557567	0.00351984	0.00318305	0.00568947	0.00459815	0.00541753
1-heptadecanoyl-2-(9Z-tetradecenoyl)-sn-glycero-3-phosphoethanolamine	LC	0.00239048	0.00168358	0.00183736	0.0019358	0.00190912	0.0017393
1,2-dieicosanoyl-sn-glycerol	LC	0.000963722	0.00120568	0.000943889	0.000889335	0.00084119	0.00108433
GPEtn(16:1(9Z)/16:1(9Z))[U]	LC	0.101948	0.0622133	0.0577953	0.0934136	0.0777091	0.0944887
GPEtn(13:0/20:0)[U]	LC	0.00760033	0.00392204	0.0030773	0.0060385	0.00381782	0.00669738
GPEtn(16:0/20:4(5Z,8Z,11Z,14Z))	LC	0.00135025	0.00307196	0.00208697	0.00131833	7.93699e-08	0.00143001
1-(10-methyl-hexadecanoyl)-2-(8-[3]-ladderane-octanyl)-sn-glycerophosphoethanolamine	LC	0.013053	0.00793593	0.00270504	0.0111676	0.0108454	0.0188154
GPEtn(18:1(11Z)/18:1(9Z))[U]	LC	0.124447	0.0754152	0.073541	0.125849	0.115884	0.112989
1'-Hydroxy-4-keto-gamma-carotene glucoside/ 1'-OH-4-Keto-gamma-carotene glucoside/ (Carotenoid K-G)	LC	0.353411	0.668462	0.66363	0.305696	0.316751	0.386978
1-O-(1Z-hexadecenyl)-2-(4Z,7Z,10Z,13Z,16Z,19Z-docosahexaenoyl)-sn-glycero-3-phosphoethanolamine	LC	0.216023	0.278009	0.28148	0.154127	0.144227	0.173344
GPEtn(21:0/15:0)[U]	LC	0.008303	0.00403071	0.00106157	0.00561292	0.00513875	0.00364615
GPEtnNMe(18:1(9Z)/18:1(9Z))[U]	LC	0.257513	0.130165	0.0316548	0.178268	0.0389669	0.0421658
GPSer(16:0/18:1(11Z))	LC	0.00177751	0.00277458	0.00216423	0.00348736	0.000318644	0.00432981
GPEtn(20:2(5Z,8Z)/18:0)[S]	LC	0.0596485	0.0268868	0.0238035	0.0197702	0.0049543	0.00460467
GPEtn(20:0/18:1(13Z))	LC	0.00319264	0.00342205	0.00249702	0.00707032	0.00392616	0.00308913
GPEtn(19:0/19:0)[U]	LC	0.0201433	0.00733986	0.00607528	0.0113967	0.00580323	0.00967335
Flavin adenine dinucleotide (FAD)	LC	0.00165873	0.00114483	0.00123401	0.00176792	0.00191355	0.0018338
GPEtn(21:0/18:0)[U]	LC	0.0120808	0.00528873	0.0048846	0.00948561	0.0062447	0.00833549
1-octadecanoyl-2-(9Z-octadecenoyl)-sn-glycero-3-phosphoserine	LC	0.0321178	0.0194869	0.0190015	0.019546	0.0143564	0.0234444
GPEtn(20:0/20:2(11Z,14Z))	LC	0.00587846	0.00175017	0.00362411	0.00214968	0.00252963	0.00514784
GPEtn(18:0/22:0)[U]	LC	0.00371112	0.00356989	0.00267315	0.00205537	0.00154225	0.00426179
GPEtn(22:6(4Z,7Z,10Z,13Z,16Z,19Z)/20:4(5Z,8Z,11Z,14Z))[U]	LC	0.0174707	0.00376357	0.000579664	0.0115034	0.00712109	0.0104277
6'-Hydroxysiphonaxanthin ester/ 6'-Hydroxysiphonaxanthin dodecenoate/ 6'-Hydroxysiphonaxanthin 19-(t	LC	0.0022173	0.000919188	0.00100509	0.00766728	0.0112259	0.00815583
1-heptadecanoyl, 2-(5Z,8Z,11Z,14Z-eicosatetraenoyl)-sn-glycero-3-phosphoserine	LC	0.0218831	0.0174029	0.000771347	0.0071441	0.00534237	0.011992
SM(d18:1/24:0)	LC	0.000705834	0.000781456	0.000759804	0.000871808	0.000855667	0.000671408
Nicotinamide, N-(2-hydroxyethyl)-	LC	0.00694158	0.0109761	0.0120638	0.00887469	0.015629	0.013885
GPSer(18:0/22:6(4Z,7Z,10Z,13Z,16Z,19Z))	LC	0.0158435	0.00854081	0.00803736	0.00979351	0.00680789	0.0117736
1-heneicosanoyl-2-(4Z,7Z,10Z,13Z,16Z,19Z-docosahexaenoyl)-sn-glycero-3-phosphoserine	LC	0.039796	0.0255473	0.0241711	0.0158087	0.00932251	0.0123824
TG(16:1(9Z)/20:5(5Z,8Z,11Z,14Z,17Z)/20:5(5Z,8Z,11Z,14Z,17Z))[iso3]	LC	0.0405406	0.00195721	3.03313e-05	0.0243134	0.0455403	0.0276628
TG(16:1(9Z)/20:0/20:3(8Z,11Z,14Z))[iso6]	LC	0.0132506	0.00603964	0.00554122	7.0594e-05	0.00540174	0.00621527
TG(17:1(9Z)/20:4(5Z,8Z,11Z,14Z)/20:5(5Z,8Z,11Z,14Z,17Z))[iso6]	LC	0.00104759	0.00116846	1.30342e-05	0.000607683	0.00089999	0.000460458
TG(20:4(5Z,8Z,11Z,14Z)/20:5(5Z,8Z,11Z,14Z,17Z)/20:5(5Z,8Z,11Z,14Z,17Z))[iso3]	LC	0.947415	0.387153	0.379405	0.465313	0.47006	0.523398
3-Hydroxypyridine	LC	0.0148987	0.00633575	0.00987394	0.0132131	0.0111593	0.0126999
GPInsP[3'](17:0/20:4(5Z,8Z,11Z,14Z))	LC	0.00161956	0.00154505	0.00148334	0.00258747	0.00180818	0.00200309
TG(17:2(9Z,12Z)/22:1(13Z)/22:1(13Z))[iso3]	LC	0.00713131	0.00324899	0.00253513	0.00308596	0.0026043	0.00429333
2-ethyl-Hexanoic acid	GC	0.0094329	0.00664519	0.031771	0.0050228	0.0125777	0.0183212
2-amino-2-methyl-3-hydroxy-Propanoic acid	GC	0.0319054	0.0549162	0.0458182	0.0261505	0.0396654	0.0182806
Benzoic acid,	GC	0.0241892	0.019712	0.0373857	0.00505779	0.0306633	0.0548608
Glycerol	GC	2.19917	1.98571	2.27573	2.11778	2.11943	2.15765
Threonine	GC	0.00876441	0.0204711	0.0269179	0.0118696	0.0209314	0.0115246
Proline	GC	0.00124119	0.0041386	0.00824658	0.000890473	0.00257019	0.000175391
4-amino-Butanoic acid	GC	0.00223142	0.00168383	0.00369506	0.00161278	0.00792265	0.00640915
Uracil	GC	0.00152292	0.00903991	0.00556032	0.00236451	0.00250933	0.00094413
Fumaric acid	GC	0.00761931	0.0227789	0.0260576	0.0171589	0.0223339	0.0148533
Serine	GC	0.00275218	0.0100935	0.0170557	0.00329278	0.00686521	0.00322781
beta-Alanine	GC	0.00764731	0.0134101	0.0156144	0.00707056	0.0131222	0.0079105
Malic acid	GC	0.00348304	0.00648995	0.00764277	0.00095894	0.00377199	0.000408964
Threitol	GC	0.0274839	0.0383357	0.0469714	0.0116595	0.014172	0.0110287
Pyroglutamic acid	GC	0.0731785	0.0877172	0.0852752	0.176162	0.232049	0.161003
Asparagine	GC	0.0274409	0.0440739	0.0450127	0.0533587	0.0432831	0.0307613
Glutamic acid	GC	5.9397	9.17674	9.77347	10.9523	9.76074	6.99487
Triethanolamine	GC	0.0253886	0.0237052	0.0244258	0.0175968	0.0168692	0.00267857
5-amino-Valeric acid	GC	0.0731043	0.0517544	0.081234	0.089493	0.099418	0.0941156
Xylose	GC	0.00607312	0.00876781	0.00594007	0.00949522	0.0128799	0.0120284
Arabinose	GC	0.00554871	0.0200644	0.0219818	0.00967093	0.0154439	0.0203686
Pyrophosphate	GC	0.0154077	0.0317451	0.023578	0.0433639	0.0308032	0.0283735
Xylitol	GC	0.0310968	0.0295522	0.0412418	0.0216022	0.0240156	0.0194628
Arabitol	GC	0.00176344	0.00323313	0.00340479	0.00161915	0.00204302	0.00183282
Glycerol-3-phosphate	GC	0.334271	0.553828	0.525261	0.421728	0.687886	0.395525
Shikimic acid	GC	0.042055	0.0262583	0.0514788	0.0346855	0.0664452	0.0865872
Glyceric acid-3-phosphate	GC	0.0160946	0.025411	0.0257922	0.0129695	0.0202687	0.0134883
Citric acid	GC	1.33607	1.97431	2.53002	0.689973	0.842607	0.602307
3,4-dihydroxy-Benzoic acid	GC	0.0322151	0.0144747	0.0105805	0.0308045	0.0154559	0.019342
Tagatose	GC	0.0217806	0.0301863	0.0371598	0.010081	0.00801059	0.00649026
Lysine	GC	0.0848712	0.0394177	0.184197	0.74782	1.13465	0.58306
Fructose	GC	0.00264832	0.0134867	0.0238782	0.0263728	0.00427297	0.0106728
Mannose	GC	0.070314	0.0820886	0.0643065	0.105717	0.130608	0.141905
Tyrosine	GC	0.0697892	0.0610302	0.0687547	0.0298282	0.0358296	0.0332051
Glucose	GC	3.95873	6.19536	7.9121	1.29874	1.52336	1.40459
Mannitol	GC	0.580994	1.5135	1.74493	0.549638	0.861415	0.594544
Glucaric acid-1,4-lactone	GC	0.134073	0.22909	0.310613	0.0683053	0.0812849	0.0680843
Gulonic acid	GC	0.00433548	0.00501801	0.00427429	0.00346612	0.0053054	0.00435593
D-Glucopyranose	GC	0.0180179	0.00404234	0.19049	0.00458475	0.0100792	0.0344487
Gluconic acid	GC	0.00529892	0.018522	0.0223782	0.0021887	0.00427985	0.00402269
Hexadecanoic acid	GC	0.780581	0.216291	0.105867	0.306915	1.05355	1.10896
myo-Inositol	GC	0.162001	0.183932	0.19516	0.248752	0.272434	0.19938
Ribose-5-phosphate	GC	0.00702796	0.010584	0.00612312	0.00973931	0.00778449	0.00776768
Xylulose-5-phosphate	GC	0.0314728	0.0100739	0.0129488	0.0296681	0.0143167	0.0152458
n-Octadecan-1-ol	GC	0.000483179	7.76107e-05	0.00354514	0.0136366	0.0163047	0.0373328
Glyceric acid-2,3-diphosphate	GC	0.00229641	0.00125399	0.00184998	0.0015492	0.00566392	0.00450688
Glycerophosphoglycerol	GC	0.0125124	0.0219103	0.019009	0.0226315	0.0459866	0.0378714
6-(Z)-Octadecenoic acid	GC	0.0179201	0.00746786	0.000155221	0.0129183	0.028425	0.0397093
Octadecanoic acid	GC	0.371078	0.421914	0.424288	0.521456	1.26543	1.35597
Fructose-6-phosphate	GC	0.0359226	0.0484891	0.0467334	0.0333919	0.0583029	0.0317848
Glucose-6-phosphate	GC	0.185686	0.23897	0.267074	0.212328	0.287485	0.192097
Nonadecanoic acid	GC	0.00904086	0.0144356	0.0151751	0.0109516	0.0129849	0.0140755
myo-Inositol-1-phosphate	GC	0.0436645	0.0391811	0.0547237	0.0319599	0.0535305	0.0459952
Eicosanoic acid	GC	0.0172688	0.00280268	0.0130794	0.014257	0.0247832	0.0445311
Dihydrosphingosine	GC	0.00849032	0.0127133	0.0121273	0.0157603	0.0141316	0.0108145
Docosanoic acid	GC	0.00268581	0.000647527	0.00848897	0.00198953	0.00522033	0.00849331
D-alpha,alpha'-Trehalose	GC	27.3442	24.4746	29.4705	25.9098	25.1129	26.219
alpha,beta-Trehalose	GC	0.0691785	0.10714	0.0943272	0.0957658	0.0927679	0.068846
Maltitol	GC	0.00864516	0.0137232	0.0152575	0.0126277	0.0105543	0.0102194
Tetracosanoic acid	GC	7.76107e-05	0.016856	0.0177214	0.00506631	0.018234	0.0448646
Isomaltose	GC	0.0161892	0.0313919	0.0299841	0.0248324	0.0261475	0.0232713
Guanosine-5-monophosphate	GC	0.0125333	0.0192422	0.0109008	0.0284694	0.0352079	0.0245329
MDX000040-101-xxx	GC	0.00492043	0.00944105	0.0257647	0.00284775	0.00796214	0.0119808
MDX000041-101-xxx	GC	0.019871	0.0315015	0.0385693	0.0290866	0.025889	0.0267072
*number of experiment
